# Supplementary material for: Changes in Mitochondrial Size and Morphology in the RPE and Photoreceptors of the Developing and Ageing Zebrafish
Source: Cells. 2022 Nov 9;11(22):3542. doi: 10.3390/cells11223542 (PMC9688747; doi:10.3390/cells11223542)
Supplement: Supplementary file 1 [file cells-11-03542-s001.zip]

Archive with 3 entries (3 files):
- cells-1886835-supplementary.pdf
- Video S1.avi
- Video S2.avi
